# Supplementary material for: Could Mussel Populations Be Differentially Threatened by the Presence of Microplastics and Related Chemicals?
Source: Toxics. 2025 Feb 28;13(3):181. doi: 10.3390/toxics13030181 (PMC11945407; doi:10.3390/toxics13030181)
Supplement: Supplementary file 1 [file toxics-13-00181-s001.zip]

Archive with 1 entries (1 files):
- toxics-3474914-supplementary.pdf
